# Supplementary material for: KPNB1-mediated nuclear translocation of PD-L1 promotes non-small cell lung cancer cell proliferation via the Gas6/MerTK signaling pathway
Source: Cell Death Differ. 2020 Nov 2;28(4):1284–300. doi: 10.1038/s41418-020-00651-5 (PMC8027631; doi:10.1038/s41418-020-00651-5)
Supplement: Supplementary file 9 — Table S1 [file 41418_2020_651_MOESM9_ESM.xlsx]

## Sheet: Sheet1
Clinicopathological features of 24 paired NSCLC patients
Case	Sex	Age	Histology	TNM	Stage
1	Male	74	Adc	T2bN2M0	IIIA
2	Female	69	Adc	T2aN1M0	ⅡB
3	Female	74	Adc	T2bN1M0	ⅡB
4	Male	66	Adc	T2aN1M0	ⅡB
5	Male	75	SqC	T3N0M0	ⅡB
6	Female	66	Adc	T3N1M0	IIIA
7	Female	56	other	T2aN0M0	IB
8	Male	49	Adc	T1bN0M0	IA
9	Female	59	Adc	T2aN2M0	IIIA
10	Male	46	Adc	T4N2M0	IIIB
11	Male	50	Adc	T3N2M0	IIIB
12	Female	71	Adc	T2aN0M0	IIIA
13	Male	59	other	T3N2M0	IIIB
14	Female	54	Adc	T1aN0M0	IA
15	Male	60	Ade	T3N2M1	IVA
16	Female	40	Adc	T1aN1M0	ⅡB
17	Male	62	SqC	T2bN2M0	IIIA
18	Male	75	other	T2bN2M0	IIIA
19	Male	32	Adc	T2aN2M1	IVA
20	Female	63	other	T4N0M1	IVB
21	Male	72	Adc	T2bN0M0	ⅡA
22	Female	70	Adc	T1cN0M0	IA
23	Male	63	SqC	T1cN1M0	ⅡB
24	Male	60	Adc	T2aN2M0	IIIA
Adc: adenocarcinoma			SqC:squamous cell carcinoma
