# Supplementary material for: KPNB1-mediated nuclear translocation of PD-L1 promotes non-small cell lung cancer cell proliferation via the Gas6/MerTK signaling pathway
Source: Cell Death Differ. 2020 Nov 2;28(4):1284–300. doi: 10.1038/s41418-020-00651-5 (PMC8027631; doi:10.1038/s41418-020-00651-5)
Supplement: Supplementary file 10 — Table S2 [file 41418_2020_651_MOESM10_ESM.xlsx]

## Sheet: Sheet1
Clinicopathological features of 52 paired NSCLC patients
Characteristics	n=52(%)
Age
≤60	28(54%)
>60	24(46%)
Gender
Male	34(65%)
Female	18(35%)
Histology
Adenocarcinoma	26(50%)
Squamous cell carcinoma	14(27%)
Large cell carcinoma	5(10%)
mixed	7(13%)
TNM stage
I/II	37(71%)
III/IV	15(29%)
Lympo node metastasis
Yes	38(73%)
No	14(27%)
