# Supplementary material for: KPNB1-mediated nuclear translocation of PD-L1 promotes non-small cell lung cancer cell proliferation via the Gas6/MerTK signaling pathway
Source: Cell Death Differ. 2020 Nov 2;28(4):1284–300. doi: 10.1038/s41418-020-00651-5 (PMC8027631; doi:10.1038/s41418-020-00651-5)
Supplement: Supplementary file 11 — Table S3 [file 41418_2020_651_MOESM11_ESM.xlsx]

## Sheet: Sheet1
RT-PCR primers
Name	Position	Sequences (5'‑3')
PD-L1	FP	GGTGCCGACTACAAGCGAAT
	RP	GGTGACTGGATCCACAACCAA
MerTK	FP	CGAGCTCGGATCTCTGTTCA
	RP	GAGGGGGCATAATCTACCCA
Gas6	FP	GGACATGGACACCTGTGAGG
	RP	GGCGGAGGTACAAGGACTTC
PROS1	FP	GGCTCCTACTATCCTGGTTCTG
	RP	CAAGGCAAGCATAACACCAGTGC
Sp1	FP	GCCTCCAGACCATTAACCTCAGT
	RP	TGTATTCCATCACCACCAGCC
CDK1	FP	CATGTAGACCAGGACCTAAGG
	RP	AGATACAGCCAACACTCCAC
CDK4	FP	CTGAGAATGGCTACCTCTCGATATG
	RP	AGAGTGTAACAACCACGGGTGTAAG
β-actin	FP	CACAGAGCCTCGCCTTTGCC'
	RP	ACCCATGCCCACCATCACG
Promoter primers
Name	Position	Sequences (5'‑3')
Gas6 promoter F1	FP	CGAGCAGTTGTATGTGAATG
Gas6 promoter F2	FP	ATGAATTGTCTGATGAAGTG
Gas6 promoter F3	FP	TAACTAGCTGACATGGAAG
Gas6 promoter F4	FP	TTGCAGTGAGCAGAGATC
Gas6 promoter F5	FP	CTTGGTCTCTGAAGACAAGC
Gas6 promoter	RP	CAGGCGGTGGTTGTCTTCAC
other primers
Name	Position	Sequences (5'‑3')
Gas6 ChIP	FP	TAACTAGCTGACATGGAAG
	RP	GGATGATCTCAATCTCCTG
KPNB1 CDS	FP	ATGGAGCTGATCACCATTCTC
	RP	TCAAGCTTGGTTCTTCAGT
PD-L1 CDS	FP	GGTGCCGACTACAAGCGAAT
	RP	GGTGACTGGATCCACAACCAA
Sp1 CDS	FP	ATGAGCGACCAAGATCACTC
	RP	TCAGAAGCCATTGCCACTG
KPNB1 gRNA	FP	CACCGACCGTGTCTCCCGATCGGC
	RP	AAACGCCGATCGGGAGACACGGTC
PD-L1 shRNA-1	sense	GCATTTGCTGAACGCATTTAC
PD-L1 shRNA-2	sense	CGAATTACTGTGAAAGTCAAT
MerTK siRNA-1	sense	GCUCAAUCAGUGUACCUAATT
MerTK siRNA-2	sense	GGGUCGUAUAUCUGUAAGATT
KPNB1 siRNA-1	sense	CAGTGTAGTTGTTCGAGAT
KPNB1 siRNA-2	sense	ACGAGAAGTCAAGAACTAT
Sp1 siRNA-1	sense	GAUCACUCCAUGGAUGAAATT
Sp1 siRNA-2	sense	GCAACAUGGGAAUUAUGAATT
