# Supplementary material for: KPNB1-mediated nuclear translocation of PD-L1 promotes non-small cell lung cancer cell proliferation via the Gas6/MerTK signaling pathway
Source: Cell Death Differ. 2020 Nov 2;28(4):1284–300. doi: 10.1038/s41418-020-00651-5 (PMC8027631; doi:10.1038/s41418-020-00651-5)
Supplement: Supplementary file 12 — Table S4 [file 41418_2020_651_MOESM12_ESM.xlsx]

## Sheet: Sheet1
Number	pairs	protein name	sh-NC-1	sh-NC-2		sh-PD-L1-1	sh-PD-L1-2
1	A1-A2	Reference Spots	34029.1	30799.5		23266.6	20898
2	A23-A24	Reference Spots	31237.5	28552.5		22905	18039.9
3	B1-B2	EGFR	56054.4	56814.8		49125.1	50003.2
4	B3-B4	ErbB2	9976.47	8823.07		9083.4	10261.7
5	B5-B6	ErbB3	3462.11	3554.09		3566.23	2881.77
6	B7-B8	ErbB4	3025.97	2985.07		1531.79	1288.08
7	B9-B10	FGFR1	1327.13	783.51		521.35	413.13
8	B11-B12	FGF R2alpha	1945.94	1260.26		589.94	546.33
9	B13-B14	FGFR3	1930.69	1007.17		701.89	550.16
10	B15-B16	FGFR4	874.39	464.71		240.27	149.68
11	B17-B18	InsulinR	894.37	626.78		504.61	445.31
12	B19-B20	IGF-IR	805.09	688.33		293.12	195.82
13	B21-B22	Axl	1820.9	1572.36		1430.16	1237.69
14	B23-B24	Dtk	1725.71	1404.69		641.74	595.44
15	C1-C2	MerTK	1099.29	918.13		671.77	586.52
16	C3-C4	HGFR	45574.8	46274.7		55411.3	54778.8
17	C5-C6	MSPR	2374.87	2403.84		3078.24	2803.26
18	C7-C8	PDGF Ralpha	1367.64	1250.22		693.31	748.76
19	C9-C10	PDGF Rbeta	1482.34	1153.25		796.73	644.45
20	C11-C12	SCFR	825.24	509.87		314.21	340.16
21	C13-C14	Flt-3	2533.1	1405.46		677.27	792.12
22	C15-C16	M-CSFR	1758.38	1009.68		510.13	475.08
23	C17-C18	c-Ret	4694.98	3855.57		3735.87	3110.05
24	C19-C20	ROR1	805.05	606.93		474.88	367.44
25	C21-C22	ROR2	1018.11	667.92		374.01	268.4
26	C23-C24	Tie-1	863.18	444.45		359.83	379.02
27	D1-D2	Tie-2	4787.8	5288.7		3314.39	3717.26
28	D3-D4	TrkA	7549.04	5812.26		7593.82	6252.48
29	D5-D6	TrkB	1579.1	1552.18		1723.5	1710.27
30	D7-D8	TrkC	1252.44	1196.79		574.6	768.52
31	D9-D10	VEGF R1	1207.39	1073.51		445.04	409.63
32	D11-D12	VEGF R2	753.01	654.11		220.86	263.69
33	D13-D14	VEGF R3	5732.12	3348.98		2642.12	3102.65
34	D15-D16	MuSK	2861.7	1673.23		785.12	862.97
35	D17-D18	EphA1	1615.65	1188.39		699.7	661.73
36	D19-D20	EphA2	1144.11	840.25		632.35	585.04
37	D21-D22	EphA3	857.99	522.53		181.15	128.85
38	D23-D24	EphA4	4689.71	2366.39		1550.29	1596.02
39	E1-E2	EphA6	4296.6	5038.2		2270.07	2858.02
40	E3-E4	EphA7	2069.66	2176.42		2207.27	1969.79
41	E5-E6	EphB1	1349.31	1308.26		1111.01	960.04
42	E7-E8	EphB2	1258.23	1107.26		668.85	683.79
43	E9-E10	EphB4	1581.2	1353.05		589.93	526.8
44	E11-E12	EphB6	798.03	556.05		286.37	308.24
45	E13-E14	ALK	7575.17	5214.62		3261.39	3429.56
46	E15-E16	DDR1	3029	1876.14		829.62	939.2
47	E17-E18	DDR2	2110.81	1781.36		686.59	628.5
48	E19-E20	EphA5	1034.66	760.45		223.42	216.04
49	E21-E22	EphA10	4873.24	4192.13		2018.2	2171.7
50	F1-F2	Reference Spots	32202.7	31350.9		25040	17577.8
51	F5-F6	EphB3	868.55	834.03		695.32	657.39
52	F7-F8	RYK	6067.56	7262.3		3275.04	3433.91
53	F23-F24	NC	0	0		0	0
